# Supplementary material for: Predictive values of trigger tools for identifying adverse events in hospitalized patients using a medical record review: a systematic review
Source: Int J Qual Health Care. 2025 Nov 6;37(4):mzaf119. doi: 10.1093/intqhc/mzaf119 (PMC12622303; doi:10.1093/intqhc/mzaf119)
Supplement: mzaf119_Supplementary_Data [file mzaf119_supplementary_data.zip]

Archive with 7 entries (6 files):
- Supplement_Data (10)/
- Supplement_Data (10)/6.docx
- Supplement_Data (10)/AutoFileRenameNote.txt
- Supplement_Data (10)/PRISMA_2020_checklist.docx
- Supplement_Data (10)/Supplementary File 1 - Search strategy.docx
- Supplement_Data (10)/Supplementary File 2.docx
- Supplement_Data (10)/Supplementary File 3, Table 2. Risk of bias assessment.docx
