# Supplementary material for: Predictive values of trigger tools for identifying adverse events in hospitalized patients using a medical record review: a systematic review
Source: Int J Qual Health Care. 2025 Nov 6;37(4):mzaf119. doi: 10.1093/intqhc/mzaf119 (PMC12622303; doi:10.1093/intqhc/mzaf119)
Supplement: mzaf119_Supplementary_Data [file mzaf119_supplementary_data.zip › Supplement_Data (10)/AutoFileRenameNote.txt]

From: Supplementary_File_2,_Table_1._Extracting_data_table_for_each_included_study_comments_18AUG2025_edit_LMGM.docx
To: 6.docx
Error: Could not find a part of the path '\\chenasprod\kglinw2\Journals\OUP\INTQ\Vol00000\250088\FreshMss\Disk\intqhc-2025-02-0057-20251029175653\intqhc-2025-02-0057-20251029175653\suppl_data\Supplementary_File_2,_Table_1._Extracting_data_table_for_each_included_study_comments_18AUG2025_edit_LMGM.docx.tmp'.
